# Supplementary material for: Synthesis of a Low-Cost Thiophene-Indoloquinoxaline Polymer Donor and Its Application to Polymer Solar Cells
Source: Polymers (Basel). 2022 Apr 11;14(8):1554. doi: 10.3390/polym14081554 (PMC9030569; doi:10.3390/polym14081554)
Supplement: Supplementary file 1 [file polymers-14-01554-s001.zip]

Archive with 1 entries (1 files):
- polymers-1656395-supplementary.pdf
